# Supplementary material for: Wanshi Shachong Xiaoji Pills Alleviate Functional Dyspepsia in Mice and Exhibit Lipid-Lowering Effects in a Hepatocyte Steatosis Model
Source: Pharmaceuticals (Basel). 2026 Mar 10;19(3):448. doi: 10.3390/ph19030448 (PMC13029522; doi:10.3390/ph19030448)
Supplement: Supplementary file 1 [file pharmaceuticals-19-00448-s001.zip]

Archive with 1 entries (1 files):
- pharmaceuticals-4171293-supplementary.pdf
